# Supplementary material for: Patient Age and the Prognosis of Idiopathic Membranous Nephropathy
Source: PLoS One. 2014 Oct 20;9(10):e110376. doi: 10.1371/journal.pone.0110376 (PMC4203783; doi:10.1371/journal.pone.0110376)
Supplement: File S2 — Table S7, The anonymous data set of 171 patients with IMN. (XLSX) [file pone.0110376.s004.xlsx]

## Sheet: Sheet1
No	age	sex (male:1, female:2)	follow-up priod (months)	bmi	leg edema	pleural effusion	sbp	dbp	serum-alb	total-cho	serum-creatinine	egfr	urinary protein	use of ace	PSL(mg)/day initial dose	PSL(mg)/day at 1month	PSL(mg)/day at 3month	PSL(mg)/day at 6month	PSL(mg)/day at 12month	PSL(mg)/day at 24month	cumulative PSL (g) at 3 months	cumulative PSL (g) at 6 months	cumulative PSL (g) at 12 months	cumulative PSL (g) at 24 months	use of immunosuppressive drugs (0; No immunosuppressive agent, 1:Prednisolone, 2:Prednisolone + cyclosporine)	complete remission	baseline～CR (months)	relapse	CR～relapse (months)	egfr 30% decrease	baseline～egfr30% decrease(months)	esrd	death	infection	baseline～infection (months)	death due to infection	decrease rate (Exacerbation) of up after initial therapy	up decrease rate (0-25% decrease) at 1month after initial therapy	up decrease rate (25–50% decrease) at 1month after initial therapy	up decrease rate (≧50% decrease) at 1month after initial therapy	PSL20mg (0,1)	Time to reduce to 20 mg/day, months	Cumulative dose to reach 20 mg/day of prednisolone (g)	PSL 15 mg/day	Time to reduce to 15 mg/day, months	Cumulative dose to reach 15 mg/day of prednisolone (g)	PSL 10 mg/day	Time to reduce to 10 mg/day, months	Cumulative dose to reach 10 mg/day of prednisolone (g)
1	77	1	15.7	21.8874	1	0	142	84	2.9	258	0.67	86.4277	4.28	1											0	1	15	1	15	1	16	1	1	1	16	0
2	52	1	18.9333	23.8948	1	0	150	100	2.9	190	1.1	56.2374	5.44	1	40	30	27.5	17.5	5		2.925	4.95	6.6		2	0	6	1	18	1	19	1	1	1	19	0	0	0	0	1	0	6	4.425	0	7	4.95	0	8	5.4
3	63	2	38.8333	18.0907	1	0	129	77	2.6	534	0.65	69.9372	5.64	1	45	30	17.5	15	10	10	2.775	4.125	6.075	9.675	2	0	4	0	8	0	29	1	1	1	39	0	0	1	0	0	0	3	2.25	0	4	2.78	0	8	4.58
4	70	2	36.6	19.8869	1	0	120	68	2.3	276	0.53	84.8292	3.8	1											0	0	25	0	7	1	37	1	1	1	37	0
5	73	1	31.9667	21.9122	1	0	123	72	1.1	446	1.05	53.6843	7.26	1	30	20	15	12.5	10	2.5	1.95	3.075	4.95	6.975	2	0	0.9	1	31	1	32	1	1	1	32	0	0	0	0	1	0	2	0.9	0	3	1.5	0	8	3.45
6	64	1	27.8667	30.111	1	1	104	76	1.7	183	2.01	27.3988	8.6	0	25	22.5	20	12.5	7.5	0	2.025	3.375	5.175	7.2	2	1	27.7	1	0	1	28	1	1	1	28	0	0	1	0	0	0	3	1.43	0	5	2.55	0	9	4.13
7	86	1	42.6	23.4221	1	0	120	78	1.6	239	1.18	45.0777	6	1	30	25	20	7.5	0	0	0.18	0.36	0.6	0.6	2	0	7	0	27	1	43	1	1	0	8.83333	0	0	0	0	1	0	3	1.65	0	4	2.25	0	5	2.7
8	75	1	3.83333	23.044	1	0	145	70	1.4	376	0.95	59.4333	6.12	0	30	25	20				2.2125				2	1	3.3	1	0	1	4	1	1	1	4	0	0	0	1	0	0	2.5	1.28	0	3.5	1.93	1	3.5
9	64	1	62.9667	24.7003	1	0	162	99	2	278	0.69	88.2525	4.16	1	30	25	20	15	10	10	2.25	3.825	6.1125	9.7125	2	0	19	1	62	1	63	1	1	1	63	0	0	0	0	1	0	3	1.65	0	6	3.38	0	11	5.51
10	44	1	59	31.9096	1	0	125	82	1.9	648	0.89	74.3872	7.6	0	50	40	35	20	12.5	7.5	3.75	6	8.7	12.375	2	0	7	1	58	1	59	1	1	1	59	0	0	0	0	1	0	6	5.4	0	8	6.6	0	17	10.2
11	41	1	0.1	18.6082	0	0	130	88	3.5	262	0.7	98.7178	1.1	0											0	1	0.2		0	1	0	1	1	1	0	0
12	79	2	73.2667	24.5657	1	0	153	99	2.3	423	0.61	70.2549	1.86	1											0	0	48	0	17	1	73	1	1	1	73	0
13	66	2	72.7333	23.1525	1	1	180	85	1.4	599	0.77	57.3345	2.42	1	20	25	10	7	3	0	1.35	2.07	2.82		2	0	5	1	71	1	73	1	1	1	73	0	0	0	1	0	0	0	0	0	1	0.6	0	2	1.05
14	66	1	69.5333	25.2943	1	0	141	83	2.2	345	0.97	60.2649	2.02	1											0	0	23	1	68	1	70	1	1	1	70	0
15	68	1	28.2	22.7127	1	1	141	99	2.4	416	0.7	85.3757	3.62	1	40	35	30	15	2.5	0	3.15	4.725	5.925		1	0	2	1	27	1	28	1	1	1	28	0	0	0	0	1	0	4	3.15	0	6	4.28	0	8	5.1
16	46	1	29.6667	25.7069	1	0	120	74	2.2	644	0.9	72.5519	4.06	1	30	30	20	10	20		2.4	3.675	7.725		2	1	29.4	1	29	1	30	1	1	0	1.26667	0	1	0	0	0	0	3	1.8	0	5	2.93	0	6	3.38
17	51	1	38.3	27.0239	1	0	122	70	3.5	262	0.9	70.4349	10.53	1											0	0	30	1	37	1	38	1	1	1	38	0
18	49	1	94	33.8203	1	1	170	101	3.8	269	1	63.4915	6.1	1	50	45	30	20	20	10	3.75	5.7	9.3	14.7	2	0	23	1	92	1	94	1	1	1	94	0	0	0	0	1	0	5	4.5	0	18	12.2	0	23	14.1
19	59	2	5.4	19.606	1	0	96	74	2.5	227	0.7	65.7165	3.53	1											0	1	0	1	5	1	5	1	1	1	5	0
20	60	1	107.367	18.587	1	1	136	72	2.5	248	1.2	49.0736	12.5	1	15	15	15	15	0	0	1.35	2.7	3.225	3.225	1	0	10	0	78	1	107	1	1	1	107	0	0	1	0	0	0	0	0	0	0	0	0	7	2.7
21	60	1	73	27.5041	0	0	156	104	3.8	218	1	59.9063	3.45	1											0	1	71	1	0	1	73	1	1	1	73	0
22	61	1	103.133	26.4484	1	1	128	60	2.8	564	0.7	88.0795	3.54	1	40	30	25	15	20	12.5	2.85	4.5	6.9	12.375	2	1	103.1	1	0	0	21	1	1	1	103	0	0	1	0	0	0	5	2.85	0	6	4.05	0	7	4.5
23	51	1	117.767	27.6095	1	0	134	86	1.6	337	0.8	80.1214	6.02	1	60	35	35	17.5	7.5	0	3.75	5.775	7.95		1	0	21	1	116	1	118	1	1	1	118	0	0	0	0	1	0	5	4.65	0	8	6.3	0	10	7.13
24	54	1	71.3333	33.4622	1	0	120	70	3.2	301	1	61.7454	5.6	1											0	0	42	1	70	1	71	1	1	1	71	0
25	65	1	114.733	22.5827	1	1	126	76	2.2	415	1.1	52.7487	3.98	1	40	25	20	7.5	0	0	2.55	3.525			1	0	5	1	113	1	115	1	1	1	115	0	0	0	1	0	0	3	1.95	0	4	2.55	0	5	3
26	64	1	2.23333	32.5964	1	0	121	75	3.7	198	1.85	30.0014	2.1	1											0	1	2	1	0	1	2	1	1	1	2	0
27	54	1	106.233	29.0533	1	0	153	45	2.8	306	0.7	91.2153	1.86	1	0		0	0	0						0	0	20	0	60	1	106	1	1	1	106	0
28	41	1	0.9	23.04	1	0	123	60	3.8	211	0.76	90.2241	5.44	0											0	0	0	1	0	1	1	1	1	1	1	0
29	53	1	16.1333	18.9555	1	1	170	110	1.9	415	0.74	86.2969	8.93	1	50	40	25	15	10		3.45	4.95	6.9		2	1	15.8	1	15	0	4	1	1	1	16	0	0	0	1	0	0	4	3.45	0	5	4.05	0	8	5.4
30	70	1	14.9	29.1637	0	0	134	69	4.3	166	0.96	59.9313	1.42	1											0	1	14	1	14	1	15	1	1	1	15	0
31	51	2	14.4	19.2277	1	0	164	84	3.2	232	0.59	111.794	2.45	1											0	1	14	1	14	1	14	1	1	1	14	0
32	66	1	11.9333	18.4911	0	0	153	88	3.3	282	0.88	67.0392	9.3	1	15	15	12.5	12.5	7.5		1.275	2.4	4.275		2	0	5	1	11	0	8	1	1	1	12	0	0	0	1	0	0	0	0	0	0	0	0	9	3.15
33	78	1	6.63333	19.8058	1	0	167	84	2.2	327	1.02	54.3703	7.94	1	15	15	15	10			1.35	2.4			2	1	6.2	1	6	1	7	1	1	1	7	0	0	0	0	1	0	0	0	0	0	0	0	6	2.1
34	64	1	5.73333	27.7767	1	0	126	79	2.3	169	0.93	63.666	3.9	1	15	15	15				1.35				2	1	3.1	1	5	1	6	1	1	1	6	0	1	0	0	0	0	0	0	0	0	0	1	4
35	74	2	18.7	17.6561	1	0	130	67	2.6	332	0.58	102.363	6.35	1	15	15	15	12.5	7.5		1.35	2.475	4.05		2	0	3	1	18	0	2	1	1	1	19	0	0	0	0	1	0	0	0	0	0	0	0	7	2.48
36	74	2	18.4667	21.5426	1	0	131	76	2.6	234	0.54	110.686	7.66	1											0	1	18	1	18	0	15	1	1	1	18	0
37	81	2	38.6333	21.8112	1	1	115	78	1.8	469	1.56	33.79	4.7	1	15	15	15	10	10	10	1.35	2.25	4.05	7.65	2	0	15	1	38	1	39	1	1	1	39	0	1	0	0	0	0	0	0	0	0	0	0	4	1.35
38	56	1	37.8333	24.4473	0	0	162	91	3.5	259	0.77	81.33	2.6	1	15	15	15	12.5	10		0	0	0		2	0	1	1	37	1	38	1	1	1	38	0	0	0	0	1	0	0	0	0	0	0	0	10	3.75
39	72	1	65.5333	24.4796	1	1	142	70	1.7	371	1.07	52.7961	13.5	1	30	25	25	15	5	3	2.25	3.675	4.95	6.39	2	0	15	1	33	1	66	1	1	1	66	0	0	0	0	1	0	3	1.65	0	5	2.85	0	7	3.68
40	45	1	72.8667	23.5479	1	0	112	58	1.1	206	0.7	96.1153	11	1	50	40	35	20	15	10	3.75	6	9.45	13.35	2	1	71.6	0	43	1	73	1	1	1	73	0	1	0	0	0	0	6	5.4	0	12	9	0	15	10.35
41	71	1	7.5	17.5278	1	1	109	58	3.9	190	2.75	18.8739	0.9	1	30	30	20	0	0	0	2.4	3.3			1	1	4.9	1	7	1	8	1	0	0	7	1	0	1	0	0	0	3	1.8	0	4	2.4	0	6	3.3
42	80	2	11	24.7768	1	1	165	98	1.9	283	0.89	62.6588	3.4	1	15	15	10	5			1.2	1.95			2	0	3	1	10	0	10	1	1	1	11	0	0	0	0	1	0	0	0	0	0	0	0	3	0.9
43	82	1	21.4667	22.4059	1	0	117	57	3.2	219	1.2	44.8655	1.93	1											0	1	21	1	21	1	21	1	1	1	21	0
44	41	1	6.33333	26.3656	1	0	130	86	2.1	597	1	66.824	10.9	1	40	40	30	30			3.6	6.3			2	1	5.9	1	6	0	2	1	1	1	6	0	0	0	1	0	1	6		1	6		1	6
45	66	1	83.8667	23.0498	1	0	174	103	1.5	336	1.2	47.7494	9.55	1	40	30	15	15	10	2.5	2.85	4.425	6.3	8.4	2	0	25	1	82	1	84	1	1	1	84	0	1	0	0	0	0	4	2.85	0	6	3.98	0	8	4.8
46	73	2	86.2667	18.369	0	0	126	76	2.8	290	0.6	99.0218	3.1	1	15		15	12.5							0	0	17	0	58	0	85	1	1	1	86	0
47	76	1	84.6333	21.2306	1	1	130	80	2.1	258	1	55.9768	0.9	1											0	1	83	0	35	1	85	1	1	1	85	0
48	71	2	81.5333	28.7923	1	0	126	83	3.2	270	0.7	84.3244	1.36	1	40	30	15	10	4	1	2.7	3.6	4.77	5.61	1	0	4	1	80	1	82	1	1	0	10.0333	0	0	0	0	1	0	3	2.1	0	4	2.7	0	4	3.6
49	76	1	15.1667	19.1243	0	0	118	92	3.2	110	1.2	45.8547	0.7	1											0	1	14	1	14	1	15	1	0	0	14.7667	1
50	69	1	76.3667	23.2978	0	0	127	72	3.8	243	0.67	89.1921	1.1	1											0	0	11	1	75	1	76	1	1	1	76	0
51	64	1	98.9333	22.8329	0	0	140	58	2.6	259	1.5	37.7385	3.83	1											0	0	74	1	97	1	99	1	1	1	99	0
52	67	1	96.6667	23.2335	1	0	184	80	2.5	246	1.3	43.5576	3.5	1	40	20	20	15	2.5	2.5	2.4	3.9	5.475	6.375	1	0	9	1	95	1	97	1	1	1	97	0	0	0	1	0	0	2	1.2	0	5	3	0	9	4.73
53	75	2	31.6667	21.5045	1	0	142	77	3.2	309	0.6	98.2566	1.8	1											0	1	31	1	31	0	30	1	1	1	32	0
54	62	1	41.4667	21.9671	1	0	164	84	2.3	388	0.8	75.7539	9.47557	1	15	15	12.5	12.5	5	2.5	1.35	2.55	4.05	5.25	2	0	3	1	40	1	41	1	1	1	41	0	0	0	0	1	0	0	0	0	0	0	0	9	2.55
55	63	1	111.667	26.8136	1	1	162	82	2.8	273	1.4	40.8815	2.95	1	15		15	10	7.5	5					0	0	8	0	35	1	112	1	1	1	112	0
56	68	2	31.2333	23.7171	1	0	130	76	3.1	229	0.6	101.059	2.7	1											0	0	18	1	30	0	23	1	1	1	31	0
57	81	1	2.33333	15.2219	1	1	80	50	2.2	378	0.7	81.195	4.3	1	40	20	25								1	1	1.7	1	0	1	2	1	0	0	2.33333	1	1	0	0	0	0	2	1.2	1	2		1	2
58	28	2	124.867	23.3844	1	0	110	60	2.6	389	0.5	159.145	5.76	1	50	30	15	7.5	1	0	2.85	3.75	4.26		1	0	2	1	123	1	125	1	1	1	125	0	0	0	0	1	0	2.5	2.4	0	3	2.8	0	5	3.23
59	64	2	122.4	20.5203	1	0	130	70	3.4	190	0.7	86.8742	1.049	1											0	0	3	0	34	0	2	1	1	1	122	0
60	55	2	1.76667	22.0166	0	0	100	54	4	180	0.5	131.113	0.459	1											0	1	1	1	1	1	2	1	1	1	2	0
61	63	1	9.13333	19.4771	1	1	128	62	1.7	381	0.8	75.4068	3.7	0											0	1	9	1	9	1	9	1	1	1	9	0
62	60	1	117.433	23.2458	1	0	100	58	2.1	336	0.8	76.4701	4.04223	1	40	40	40	30	17.5	2.5	3.6	6.6	10.725	14.325	2	0	13	0	27	0	68	1	1	1	117	0	0	0	0	1	0	10	9	0	14	11.25	0	18	12.9
63	74	1	18.7	23.9446	1	1	159	102	2.1	346	1.45	37.5661	10.5	1	30	25	15	7.5	1		2.25	3.375	4.14		2	0	6	1		1	19	1	1	1	19	0	0	1	0	0	0	3	1.65	0	4	2.25	0	6	3.08
64	69	2	17.7	20.7922	1	0	158	97	2.5	413	0.49	125.596	5.03	0	30	20	10	5	5		2.025	2.625	3.525		1	0	3	1		1	18	1	1	1	18	0	1	0	0	0	0	2	0.9	0	3.5	2	0	4	2.025
65	61	2	8.53333	24.927	1	1	128	76	1.6	512	0.7	88.0795	11.88	1	20	20	12	10			1.65	2.67			2	1	6.9	1		1	9	1	1	1	9	0	0	0	1	0	0	0	0	0	3	1.2	0	6	2.37
66	68	1	33.4	22.4913	1	0	117	64	2.1	270	0.81	72.7761	8.7	1	40	30	22.5	17.5	10	5	2.775	4.65	7.05	9.375	2	0	3	1		1	33	1	1	1	33	0	0	0	0	1	0	6	3.45	0	8	5.18	0	11	6.45
67	75	2	11.4667	24.5603	1	0	154	78	2.4	297	0.93	60.8329	11.1	1											0	1	11	1		1	11	1	1	1	11	0
68	67	1	4.43333	21.8369	1	0	159	89	2.5	372	1.7	32.4793	10.24	1											0	1	4	1		1	4	1	1	1	4	0
69	49	2	73.2667	24.4444	1	1	100	80	1.5	354	0.72	90.9481	3.5	1	40	35	15	10	20	5	3	4.05	6.75	10.05	2	0	2	0	3	0	6	1	1	1	73	0	1	0	0	0	0	3.5	2.65	0	4	3	0	5	3.45
70	47	2	63.3	22.9874	1	0	96	62	2.4	422	0.53	128.692	3.79	1											0	0	48	1		1	63	1	1	1	63	0
71	66	2	15.0667	24.6009	0	0	124	78	3.2	406	0.5	124.428	5.47	1	20	20	15	7.5	5		1.65	2.7	3.525		1	0	5	1		1	15	1	1	1	15	0	0	0	1	0	0	0	0	0	3	1.2	0	5	2.1
72	77	1	10.7667	25.2163	1	0	107	56	2.9	192	0.73	78.6871	1.99	1	30	25	17.5	12.5	7.5		2.25	3.75			2	0	6	1		1	11	1	1	1	11	0	0	0	0	1	0	3	0.9	0	6	3.3	0	8	4.13
73	69	1	22.5333	21.9671	1	1	160	86	1.4	227	1.3	43.1915	3.8	1	20	15	10	10	5		1.5	2.4	3.6		2	0	7	1		1	23	1	1	0	5.66667	0	0	0	1	0	0	0	0	0	2	0.6	0	4	1.5
74	70	1	3.9	17.5781	1	1	130	80	2.2	415	0.8	73.1607	11.926	1	20	10	5				0.9				2	1	2.8	1		0	2	1	0	0	3.73333	1	0	1	0	0	0	0	0	0	0.5	0.48	0	2	0.525
75	60	1	34.5	28.0664	1	0	160	80	1.8	300	1	59.9063	7.4	1	20	20					1.8	3.3			2	0	17	0	8	0	15	1	1	1	35	0	1	0	0	0	0	0	0	0	4	1.89	0	12	5.55
76	74	2	35.6667	34.6667	1	0	180	80	2.3	447	2.1	25.051	15	1											0	0	16	1		1	36	1	1	1	36	0
77	67	1	35.7333	22.4913	0	0	123	75	3.8	187	1.1	52.2919	2.82	1											0	0	33	1		1	36	1	1	1	36	0
78	70	1	31.9333	22.0386	0	0	140	80	3.9	200	0.8	73.1607	0.56	1											0	0	10	1		1	32	1	1	1	32	0
79	66	1	59.3	25.3444	0	0	140	80	3	338	0.9	65.4111	2.427	1											0	1	58			1	59	1	1	1	59	0
80	65	2	62.9667	31.2591	1	1	200	120	1.7	420	1.3	43.9381	10	1											0	0	50	1		0	1	1	1	1	63	0
81	18	1	5.36667	29.4118	0	0	128	68	4.2	242	0.6	147.993	1.56	1											0	1	5			1	5	1	1	1	5	0
82	61	2	58.3667	23.2446	0	0	140	75	3.9	199	0.7	88.0795	2.14	1											0	1	57			1	58	1	1	1	58	0
83	49	1	78.9	23.4602	1	1	146	90	2	490	0.8	81.0466	16.7	1	45	20	10	2.5			2.4	3.075	3.15	3.15	1	0	69	1		1	79	1	1	1	79	0	0	0	0	1	0	1	1.35	0	3	1.95	0	4	2.4
84	59	2	23.0667	24.5282	1	0	130	70	3.2	202	0.7	88.9262	2.27	0	30	25	10	5	1.25		2.1	2.925	3.5625		1	0	2	1		1	23	1	1	1	23	0	0	0	0	1	0	2.5	1.3	0	3	1.65	0	4	2.1
85	35	2	46.7333	20.3954	0	0	105	60	3.6	218	0.5	149.273	1.322	1											0	0	9	1		1	47	1	1	1	47	0
86	75	2	92.4667	26.7857	1	1	162	72	2.2	276	0.9	63.0548	5.8	1											0	0	15	1		0	32	1	0	1	92	0
87	55	1	45.8667	24.0569	1	0	132	90	2	475	0.7	90.7362	6.8	1	30	30	20	10			2.55	4.05			1	0	7	1		1	46	1	1	1	46	0	0	0	0	1	0	4	2.55	0	5	3.15	0	7	4.05
88	54	1	93.8667	29.2011	1	1	132	82	2.3	566	0.9	69.2889	5.8	1	20	20	15	5			1.65	2.55			1	0	10	0	59	1	94	1	1	1	94	0	0	1	0	0	0	0	0	0	3	1.2	0	5	2.1
89	56	1	120.9	24.4646	0	0	140	70	2.8	449	0.8	77.9994	4.5	1	20	20					1.8	3.075	4.65	6.45	2	0	8	0	31	1	121	1	1	1	121	0	0	0	0	1	0	0	0	0	4	1.8	0	7	3.08
90	67	2	117.167	24.8319	1	1	130	70	2.1	271	0.6	101.489	1.8	1											0	0	3	1		1	117	1	1	1	117	0
91	77	1	18.7333	21.03	1	1	110	69	1.3	207	0.72	79.8835	3.78	1	30	0					0.9				1	0	12	1		1	19	1	1	1	19	0	1	0	0	0	0	0.5	0.45	0	0.5	0.45	0	0.5	0.45
92	62	1	16.8333	20.9829	0	0	110	73	3.7	297	0.71	86.3195	1.55	1											0	1	16			1	17	1	1	1	17	0
93	63	2	15.8	24.6385	1	0	125	77	2.5	361	0.71	85.924	9.72	0	30	30	25	7			2.7	4.41			2	0	10	1		0	15	1	1	1	16	0	0	0	0	1	0	5	3.45	0	5.5	4.05	0	6.5	4
94	70	1	15.1333	22.8362	1	0	111	68	2	371	0.89	65.1067	6.43	1	25	20	17	10	7		1.86	3	4.65		2	1	14.2			1	15	1	1	1	15	0	0	0	0	1	0	2	0.75	0	4	1.86	0	4.5	2.31
95	71	1	15.1	22.6221	1	0	162	88	2.2	344	0.98	58.3565	7.67	0	40	30	20	8			0	1.2			2	1	10.6			1	15	1	1	1	15	0	0	1	0	0	0	3	2.1	0	5.5	3.9	0	6.5	4.26
96	68	1	14.3	25.9257	1	0	110	60	2.4	417	0.84	69.9375	3.93	1	40	35	10	5			3.15	3.78			2	1	8.9			1	14	1	1	1	14	0	0	0	1	0	0	3.3	2.7	0	3.6	3	0	4	3.15
97	69	2	14.2667	27.0089	1	0	107	62	3.1	266	0.67	89.1921	3	1	40	20	15				2.25				2	1	2.4			0	6	1	1	1	14	0	0	1	0	0	0	2	1.2	0	3	1.8	1	3
98	48	1	12.6667	23.729	0	0	127	79	3.9	226	0.85	76.2959	1.95	1	60	40	25	10			3.9	5.7			1	0	0	1		1	13	1	1	1	13	0	0	0	0	1	0	5	4.65	0	6	5.25	0	7	5.7
99	63	2	29.4333	26.965	1	0	132	104	1.9	528	0.59	105.215	4.16	1	55	40	15	5	20	1	3.45	4.41	8.58	10.89	2	0	4	0	3	1	29	1	1	1	29	0	0	0	0	1	0	3	2.85	0	4	3.45	0	5	3.9
100	40	1	26.6333	20.6892	1	0	116	68	2.1	467	0.72	96.4026	4.8	0	60	50	15	4	0		4.2	5.01			2	0	11	1		1	27	1	1	1	27	0	0	1	0	0	0	3.5	3.8	0	4	4.2	0	4.5	4.4
101	65	2	26.1667	23.6889	1	0	149	85	2	304	0.99	59.193	3.07	1	30	30	20	13	2		2.55	4.11	5.55		1	0	3	1		1	26	1	1	1	26	0	0	1	0	0	0	4	2.55	0	6	3.66	0	8.5	4.83
102	57	2	40.0333	21.9052	0	0	126	80	3.1	275	0.53	121.761	2.34	1	30	20	12	8	5	0	1.95	2.88	3.96		2	0	1	1		1	40	1	1	1	40	0	0	0	0	1	0	2	0.9	0	3	1.5	0	5	2.31
103	74	1	39.4333	26.1774	1	0	150	70	2.2	295	0.83	69.1609	4.85	1	20	12.5	9	6	0	5	1.275	1.995	2.745	4.875	2	0	12	0	4	1	39	1	1	1	39	0	0	0	0	1	0	0	0	0	0.8	0.5	0	2	0.975
104	62	2	34.4333	21.7973	1	0	106	72	1.6	324	0.54	116.452	3.29	0	30	30	15	4	0		2.4	3.225			2	0	8	1		1	34	1	1	1	34	0	0	0	0	1	0	3	1.8	0	4	2.4	0	4.5	2.6
105	63	1	64.4333	22.921	1	0	130	80	2.9	262	0.91	65.4937	5.55	1	25	20	15	9	4	0	1.875	2.985	4.08	4.26	2	0	2	0	28	0	47	1	1	1	64	0	0	0	0	1	0	2	0.75	0	4	1.875	0	6	2.685
106	63	2	63.9333	21.2874	0	0	120	62	3.9	250	0.6	103.298	5.5	1											0	0	10	1		1	64	1	1	1	64	0
107	73	1	64.1	28.3003	1	0	140	72	1.7	334	1.15	48.5987	11.7	1	30	25	10	10	2.5	0	2.25	3.3	4.455	4.605	2	0	0	0	59	1	64	1	1	1	64	0	0	0	0	1	0	3	1.65	0	3.5	2	0	4	2.25
108	40	1	60.8667	22.3952	1	0	104	80	3.3	261	0.79	87.0977	2.34	1											0	0	20	1		1	61	1	1	1	61	0
109	61	1	57.2	19.052	1	0	138	100	2.8	224	0.67	92.403	3.72	1											0	0	20	1		1	57	1	1	1	57	0
110	76	1	57.8667	20.3125	1	0	116	76	2.7	195	0.69	84.0054	4.3	1	20	15	10	7	1	0	1.425	2.235	2.895	2.895	2	0	3	0	11	0	26	1	1	1	58	0	0	0	0	1	0	0	0	0	2	0.6	0	3	1.45
111	58	1	78.7333	23.3355	1	0	140	80	2.2	247	0.81	76.1755	4.8	1	40	30	18	5	0	0	2.7	3.99	4.215	4.215	2	0	4	0	31	1	79	1	1	1	79	0	0	0	1	0	0	3	2.1	0	5	3.24	0	6	3.69
112	67	1	76.5333	27.1416	1	0	128	80	4.2	198	0.62	97.9133	3	1											0	1	75	1		0	1	1	1	1	77	0
113	69	1	76.8	21.8399	0	0	140	84	2.6	263	0.75	78.8379	3.14	1	20	20	15	5	2.5	0	1.8	3	3.585	4.485	2	1	65.8			0	22	1	1	0	14.6667	0	0	1	0	0	0	0	0	0	3	1.8	0	5	2.7
114	53	1	87.3333	23.0518	0	0	140	80	3.5	339	0.8	79.2418	5.2	1											0	0	14	1		1	87	1	1	1	87	0
115	64	2	89.1667	21.2517	0	0	118	60	3	285	0.83	72.1035	1.97	1	15	15	15	12.5	10	10	1.35	2.7	4.95	8.55	2	1	77.2			1	89	1	1	1	89	0	1	0	0	0	0	0	0	0	0	0	0	13	4.95
116	44	1	53.7667	29.0533	1	0	132	87	1.8	391	0.74	91.0314	5.9	1	40	30	15	10	10	5	2.7	3.6	5.4	7.92	2	0	27	0	8	0	10	1	1	1	54	0	0	0	0	1	0	3	2.1	0	4	2.7	0	5	3.15
117	61	2	6.23333	20.64	1	0	120	70	3.5	282	0.69	89.4769	2.5	1											0	1	6			1	6	1	1	1	6	0
118	48	1	42.3333	22.9167	1	0	128	58	2	390	0.68	97.3914	2.74	1	45	30	20	12.5	5		3	4.575	6.345		2	0	5	1		1	42	1	1	1	42	0	1	0	0	0	0	4	3	0	6	4.125	0	9	5.325
119	75	1	71.8	24.4975	1	0	142	80	2.4	306	0.56	105.96	4.97	1											0	0	25	1		1	72	1	1	1	72	0
120	57	1	28.1333	26.2442	1	0	118	74	2.2	350	0.8	77.6042	4.08	1	60	30	25	15	20	10	3.6	5.55	6.75	11.25	2	0	20	1		1	28	1	1	1	28	0	0	0	0	1	0	5	4.35	0	7	5.55	0	8	6
121	71	1	2.43333	26.1066	1	1	132	70	2.3	223	1.27	43.947	5.06	0	30	0									2	1	1.8			0	1	1	0	0	1.73333	1	1	0	0	0	0	1.1	0.99	0	1.1	0.99	0	1.1	0.99
122	31	1	105.833	22.2753	1	0	122	66	3.1	353	0.75	99.1891	3.24	1	15	10	2.5	0	10	10	0.9	1.05	1.95	5.55	2	0	2	0	6	1	106	1	1	1	106	0	0	0	0	1	0	0	0	0	0	0	0	2	0.45
123	51	1	107.533	27.3172	0	0	120	76	3.4	263	0.9	70.4349	1.9	1	20	20						3.225	5.925	10.095	2	1	102.2			1	108	1	1	1	108	0	1	0	0	0	0	0	0	0	5	2.325	0	21	8.895
124	48	1	123.567	22.8405	1	0	128	76	3.2	189	0.8	81.5277	6.2	1											0	0	14	1		1	124	1	1	1	124	0
125	64	1	123.933	24.5018	1	1	132	82	2.4	274	1.4	40.6972	4.02	1	40	30	20	0	0	0	3.9	4.65			1	1	123.9			0	5	0	0	1	124	0	1	0	0	0	0	4	3.9	0	4.2	4.3	0	4.6	4.4
126	56	2	50.8667	17.1225	0	0	120	70	2.8	308	0.6	106.85	5.2	1											0	0	17	1		1	51	1	1	1	51	0
127	64	1	19.5	23.4924	1	0	110	76	2.8	261	0.71	85.5365	4.4	1	30	20	10	10	7.5		1.95	2.85	4.575		2	1	19.4			0	19	1	1	1	20	0	0	0	0	1	0	2	0.9	0	3	1.5	0	4	1.95
128	64	1	15.6667	22.6709	1	0	138	73	3.6	217	0.76	79.3995	4.04	1											0	1	15			1	16	1	1	1	16	0
129	68	1	13.1667	24.0575	1	1	158	86	1.8	628	0.75	79.1689	2.56	1	15	12.5	10	7.5	2.5		1.125	1.875	2.85		2	0	4	1		0	6	1	1	1	13	0	0	0	0	1	0	0	0	0	0	0	0	3	0.825
130	71	1	45.1333	23.5355	1	0	138	76	2.4	221	1.21	46.3365	5.1	1											0	1	44			1	45	1	1	1	45	0
131	67	1	43	21.8724	1	0	126	60	1.9	380	0.82	72.1117	7.99	1	60	50	20	7.5	2.5	0	4.2	5.475	6.45	6.675	2	0	7	0	27	1	43	1	1	1	43	0	0	0	0	1	0	4	4.2	0	4.5	4.8	0	6	5.175
132	57	1	39.2	22.5024	1	0	121	78	2.2	288	0.78	79.7837	8.4	1	60	50	20	10	2.5	0	4.2	5.625	6.75		2	1	39.2	1		1	39	1	1	1	39	0	0	0	0	1	0	4	4.2	0	5	4.8	0	7	5.625
133	76	1	29.4333	16.4354	1	1	142	88	1.5	290	1.2	45.8547	6	1	30	20	10	7.5	5	0	1.95	2.85	4.05		1	0	5	1		0	29	1	0	0	48.0333	1					0	2	0.9	0	3	1.5	0	4	1.95
134	61	2	15.3667	21.3593	1	0	119	71	2.6	305	0.52	121.928	3.63	0	30	25	15	5			1.65	2.775			2	0	7	1		1	15	1	1	1	15	0	1	0	0	0	0	2.5	1.4	0	3	1.65	0	5	2.475
135	74	1	3.53333	23.3355	1	1	115	75	1	282	1.05	53.475	9.16	1											0	1	4			1	4	1	1	1	4	0
136	59	1	22.9	20.3954	0	0	137	98	2.8	262	1.15	51.6611	9.36	1											0	1	22			0	4	1	1	1	23	0
137	76	1	24.3667	22.0734	1	0	143	85	3.3	266	0.97	57.8735	5.3	1	30	0	0								2	0	6	1		1	24	1	1	1	24	0	0	0	0	1	0	0.3	0.3	0	0.3	0.3	0	0.3	0.3
138	62	1	15.1333	23.7356	1	0	150	86	3	383	0.8	75.7539	7.5	1											0	1	15			1	15	1	1	1	15	0
139	57	1	43.6333	22.1003	0	0	127	76	3.9	220	0.8	77.6042	0.92	1											0	1	85			1	44	1	1	1	44	0
140	69	2	40.2	22.6003	1	0	117	74	2.7	238	0.69	86.3677	10.2	1											0	1	39			1	40	1	1	1	40	0
141	80	1	37.5333	22.5866	1	0	136	58	2.5	367	0.85	65.8917	10.7	1											0	0	16	1		1	38	1	1	1	38	0
142	62	2	36.8333	22.7263	1	0	143	89	3.1	253	0.61	101.914	9.97	1	15	15	10	10	8	0	1.35	2.25	3.96		2	0	10	1		0	7	1	1	0	2.33333	0	0	1	0	0	0	0	0	0	0	0	0	4	1.35
143	68	1	34.0333	24.977	1	0	212	122	2.2	258	1.27	44.4949	8.4	1											0	1	35			1	34	1	1	1	34	0
144	55	2	60.6333	22.6667	1	0	100	80	1.4	302	0.49	134.043	8.29	1	40	20	12.5	8	2		2.25	3.195	4.185		2	0	14	1		1	61	1	1	1	61	0	0	0	0	1	0	2	1.2	0	3	1.8	0	5	2.625
145	64	1	74.1667	23.6652	0	0	133	86	2.7	191	0.88	67.6338	3.4	1											0	0	8	1		1	74	1	1	1	74	0
146	62	1	74.9667	23.3234	1	0	143	81	1.8	327	0.96	62.0555	9.3	1											0	0	39	1		0	56	1	1	1	75	0
147	51	1	89.3	25.462	1	0	93	54	1.9	368	1.05	59.5043	9	1	30	25	17.5	10	5	5	2.25	3.6	4.95	6.75	1	1	84.3			1	89	1	1	1	89	0	1	0	0	0	0	3	1.65	0	5	2.775	0	7	3.6
148	68	2	57.3333	27.1628	1	0	158	88	1.9	238	0.65	92.5858	2.63	1	20	20	17.5	12.5	7	3	1.725	3.15	5.01	6.87	1	1	56.8			0	23	1	1	1	57	0	1	0	0	0	0	0	0	0	5	2.25	0	9	3.9
149	47	1	85.3333	20.8086	0	0	140	90	3.8	185	0.6	112.36	1.54	1											0	0	28	1		1	85	1	1	1	85	0
150	59	2	112.1	20.2395	0	0	128	76	3.5	280	0.48	134.366	2.58	1	50	40	30	15	10	7.5	3.6	5.175	7.275	10.5	1	0	57	0	23	0	46	1	1	1	112	0	0	0	0	1	0	4	3.6	0	6	4.73	0	10	6.38
151	73	1	12.4	23.4168	1	1	148	85	1.6	367	1.75	30.7004	7.67	1	40	30	15	5	0		2.7	3.6	3.6		1	1	11.6			1	12	1	1	1	12	0	0	0	1	0	0	3	2.1	0	4	2.7	0	5	3.15
152	65	1	15	26.1719	1	0	132	82	2.7	233	0.79	75.769	3.58	1	40	25	20	12.5			1.95	3.15	5.06		1	0	4	1		1	15	1	1	1	15	0	0	0	0	1	0	3	1.95	0	5	3.15	0	8	4.35
153	76	1	1.9	21.0517	0	0	145	76	2.5	337	0.81	70.4897	2.58	1											0	1	1			1	2	1	1	1	2	0
154	63	2	6.33333	19.3962	1	0	138	77	3.3	335	0.66	93.07	3.79	1											0	1	6			1	6	1	1	1	6	0
155	69	2	10.2667	19.4363	1	0	149	79	2.8	283	0.52	117.691	3.75	1	30	25	20	7.5			2.25	3.15	3.315		1	0	4	1		1	10	1	0	1	10	0	0	0	1	0	0	3	1.65	0	3.5	2.25	0	5	2.625
156	50	1	4.26667	24.9438	1	0	150	103	1.2	540	0.86	74.4485	17.02	1	50	40	30				3.6				1	1	4.3			1	4	1	1	1	4	0	0	0	0	1	0	3	3.6	0	3.5	3.9	1	5
157	68	1	26.3	21.9531	1	0	130	70	1.88	285	0.77	76.922	20.9	1	35	25	20	15	2.5		2.4	3.75	4.95	4.95	1	0	13	1		1	26	1	1	1	26	0	0	0	0	1	0	3	1.8	0	4	2.4	0	7	3.75
158	64	2	18.9333	16.5038	0	0	112	68	3.36	241	0.58	106.718	5.82	1	40	30	25	15	2.5		2.85	4.36	5.25		1	0	5	1		1	19	1	1	1	19	0	0	0	0	1	0	4	2.85	0	5	3.45	0	7	4.35
159	63	1	0.433333	21.5978	0	0	138	90	4.1	248	0.8	75.4068	1.94	1											0	1	0.1			1	0	1	1	1	0	0
160	64	1	22.4667	20.9026	1	0	140	90	3.81	216	0.67	91.1386	6.19	1	40	30	20	10	0		2.7	3.825	4.35		1	0	2	1		1	22	1	1	1	22	0	0	0	0	1	0	3	2.1	0	4	2.7	0	6	3.525
161	83	2	1.13333	22.1877	1	0	130	75	3.4	319	0.71	79.3871	8.48	1											0	1	1			1	1	1	1	1	1	0
162	66	1	21.9667	26.7109	0	0	136	72	4.53	295	0.8	74.4067	4.2	1											0	0	18	1		1	22	1	1	1	22	0
163	66	1	22.0333	21.651	0	0	120	68	3.6	406	1.21	47.3179	1.44	1											0	0	1	1		1	22	1	1	1	22	0
164	69	1	16.2333	25.8594	0	0	125	62	2.5	336	0.74	80.0042	2.23	1	30	25	20	5	5		2.25	3.15	4.05		2	1	15.6			1	16	1	0	1	16	0	0	1	0	0	0	3	1.65	0	4	2.25	0	5	2.7
165	77	2	37.9	26.2053	1	0	136	76	2.1	384	0.68	85.0382	4.3	1	40	25	20	5	0		2.55	3.375	3.45		1	1	37.2			0	15	1	1	1	38	0	1	0	0	0	0	3	1.95	0	4	2.55	0	4.5	2.84
166	82	2	0.866667	23.3291	1	0	138	70	2.16	424	1.92	26.8291	5.5	0	40	0									1	1	0.9			0	1	0	0	0	0.5	1	1	0	0	0	1	0.9	1.1	1	0.9		1	0.9
167	59	1	62.4	21.0077	1	0	161	95	1.75	229	1.38	42.3194	9.14	1	40	35	30	15	0	12.5	3.15	4.95	6.09	8.94	1	1	62.4			1	62	1	1	1	62	0	0	0	0	1	0	5	3.9	0	6	4.5	0	7	4.95
168	65	1	3.03333	26.1719	1	0	160	100	2.67	210	0.7	86.4885	2.88	1											0	1	3			1	3	1	1	1	3	0
169	50	1	67.4667	37.2245	0	0	110	78	3.9	138	1	63.1244	4.37	1											0	1	66			1	67	1	1	1	67	0
170	53	2	31.1	21.0828	0	0	130	65	2.9	425	0.43	156.286	2.5	1	40	35	30	20	15	2	3.15	5.1	8.34	10.77	1	0	4			1	31	1	1	1	31	0	0	0	0	1	0	5	3.9	0	12	7.88	0	15	9.075
171	30	1	41.0333	33.379	1	0	132	82	3.17	441	0.77	97.2853	8.28	1	40	35	30	25	10	1	3.15	5.4	8.7	10.32	1	0	31	1		1	41	1	1	1	41	0	0	0	0	1	0	9	6.75	0	11	7.75	0	12	8.4
[truncated: 3 more columns]
